# Supplementary material for: Self-Neutralizing Melamine–Urea–Formaldehyde–Citric Acid Resins for Wood Panel Adhesives
Source: Polymers (Basel). 2024 Jun 27;16(13):1819. doi: 10.3390/polym16131819 (PMC11244133; doi:10.3390/polym16131819)
Supplement: Supplementary file 1 [file polymers-16-01819-s001.zip]

Archive with 1 entries (1 files):
- polymers-3066187-supplementary.pdf
